# Supplementary material for: Association of Prenatal Maternal Anemia with Tics and Tourette’s Syndrome in Offspring
Source: J Pers Med. 2021 Oct 17;11(10):1038. doi: 10.3390/jpm11101038 (PMC8541066; doi:10.3390/jpm11101038)
Supplement: Supplementary file 1 [file jpm-11-01038-s001.zip]

Archive with 1 entries (1 files):
- jpm-1416768-supplementary.pdf
